# Supplementary material for: Sexual dimorphism as a facilitator of worker caste evolution in ants
Source: Ecol Evol. 2023 Feb 15;13(2):e9825. doi: 10.1002/ece3.9825 (PMC9929627; doi:10.1002/ece3.9825)
Supplement: Supplementary file 1 — Table S1 [file ECE3-13-e9825-s001.csv]

Genus_Species	Worker N	Male N	Queen N
Pheidole_ampla_Aust	3	1	1
Pheidole_barbata	2	1	1
Pheidole_bicarinata	17	1	1
Pheidole_californica	7	1	1
Pheidole_dentata	12	1	1
Pheidole_diana	3	2	2
Pheidole_fimbriata	3	1	1
Pheidole_flavens	5	1	1
Pheidole_floridana	3	1	1
Pheidole_hyatti	3	1	1
Pheidole_megacephala_Aust	5	3	3
Pheidole_morrisi	11	1	1
Pheidole_noda_Vietnam	3	1	1
Pheidole_oceanica_Palau	6	1	1
Pheidole_pilifera	3	1	2
Pheidole_rhea_A	10	1	1
Pheidole_rufescens	9	1	1
Pogonomyrmex_andinus	4	3	2
Pogonomyrmex_badius	6	1	1
Pogonomyrmex_barbatus	5	1	2
Pogonomyrmex_californicus	7	1	1
Pogonomyrmex_coarctatus	15	1	1
Pogonomyrmex_mendozanus	2	1	2
Pogonomyrmex_occidentalis	6	1	1
Pogonomyrmex_pronotalis	4	1	1
Pogonomyrmex_rastratus	11	2	3
Pogonomyrmex_uruguayensis	8	1	3
